# Supplementary material for: Multimodal Telerehabilitation in Post COVID-19 Condition Recovery: A Series of 12 Cases
Source: Reports (MDPI). 2025 Mar 20;8(1):35. doi: 10.3390/reports8010035 (PMC12199987; doi:10.3390/reports8010035)
Supplement: Supplementary file 1 [file reports-08-00035-s001.zip]

Archive with 1 entries (1 files):
- reports-3527273-supplementary.pdf
